# Supplementary material for: Highland Barley and Its By-Products Enriched with Phenolic Compounds for Inhibition of Pyrraline Formation by Scavenging α-Dicarbonyl Compounds
Source: Foods. 2021 May 17;10(5):1109. doi: 10.3390/foods10051109 (PMC8156036; doi:10.3390/foods10051109)
Supplement: Supplementary file 1 [file foods-10-01109-s001.zip]

Archive with 1 entries (1 files):
- foods-1195888-supplementary.pdf
